# Supplementary material for: An explorative epigenome-wide association study of plasma renin and aldosterone concentration in a Ghanaian population: the RODAM study
Source: Clin Epigenetics. 2022 Dec 1;14:159. doi: 10.1186/s13148-022-01378-5 (PMC9714193; doi:10.1186/s13148-022-01378-5)
Supplement: Supplementary file 1 — Additional file 1: Table S1 Relationship between DNA methylation of differentially methylated positions and gene expression as reported in the iMEHTYL database. Table S2 Enrichment analysis for the top 20 pathways associated with renin, aldosterone and ARR. Table S3 Median methylation beta levels of differentially methylated positions, stratified by geographical location of residence. Fig. S1. Participants inclusion flow chart. Fig. S2 QQ plots of bacon adjusted p-values for renin, aldosterone and ARR population. Fig. S3 Differentially methylated region (DMR) annotated to chromosome 6 (NFYA) associated with renin concentration. Fig. S4 Differentially methylated region (DMR) annotated to chromosome 6 (RNF39) associated with renin concentration. Fig. S5 Differentially methylated region (DMR) annotated to chromosome 6 (HLA-DRB1) associated with aldosterone concentration. [file 13148_2022_1378_MOESM1_ESM.xlsx]

## Sheet: Content
Table of Contents
AddTable1	Additional Table 1 - Relationship between DNA methylation of differentially methylated positions and gene expression as reported in the IMEHTYL database
AddTable2	Additional Table 2 - Enrichtment analysis for the top 20 pathways associated with renin, aldosterone and ARR
AddTable3	Additional Table 3 - Median methylation beta levels of differentially methylated positions, stratified by geographical location of residence
AddFigure1	Additional Figure 1 - Participants inclusion flow chart
AddFigure2	Additional Figure 2 - QQ plots of bacon adjusted p-values for renin, aldosterone and ARR
AddFigure3	Additional Figure 3 - Differentially Methylated Region annotated to chromosome 6 (NFYA) associated with renin concentration
AddFigure4	Additional Figure 4 - Differentially Methylated Region annotated to chromosome 6 (RNF39) associated with renin concentration
AddFigure5	Additional Figure 5 - Differentially Methylated Region annotated to chromosome 6 (HLA-DRB1) associated with aldosterone concentration

## Sheet: AddTable1
Additional Table 1 - Relationship between DNA methylation op differentially methylated positions and gene expression as reported in the iMEHTYL database
	chr	pos	Gene symbol	Gene group	Relation_to_Island	RODAM -Methylation average, % (sd)*	iMethyl - CD4+ T Methylation level, % (sd) *	iMethyl - CD4+ T Methylation Level**	iMethyl - log FPKM CD4T average (sd)
Renin
cg02105843	chr11	522809	intergenic		S_Shelf	90.46 (2.06)	98.3468 (2.9573)	High	NA
Aldosterone
cg06215643	chr22	50119046			S_Shore	57.05 (5.13)	53.7669 (17.1761)	Medium	NA
cg03123773	chr12	56510201	RPL41	TSS200	N_Shore	5.83 (3.24)	0.480905 (1.52119)	Low	NA
cg21178689	chr9	138594307	KCNT1	Body	S_Shore	64.4 (7.16)	53.2765 (12.7085)	Medium	NA
cg17876128	chr1	4068541	intergenic		OpenSea	86.45 (4.01)	85.4245 (9.23921)	High	NA
cg14771658	chr2	167350883	intergenic		OpenSea	37.57 (5.31)	15.8216 (8.57208)	Low	NA
cg18784903	chr7	1337353	intergenic		Island	65.02 (6.38)	67.3644 (11.0472)	Medium/high	NA
cg09869144	chr16	83948818	MLYCD	Body	OpenSea	98.18 (0.36)	97.764 (2.08721)	High	-0.26 (0.28)
cg15627834	chr3	170078469	SKIL	Body	S_Shelf	91.89 (9.01)	98.2906 (3.03954)	High	0.42 (0.14)
cg06124066	chr7	157885905	PTPRN2	Body	OpenSea	91.01 (1.78)	96.637 (4.20377)	High	0.27 (0.17)
cg24500222	chr7	71747028	CALN1	5'UTR	OpenSea	76.47 (4.74)	69.0023 (15.185)	Medium/high	NA
Aldo/Renin-Ratio
cg15602420	chr1	20205059	intergenic		N_Shelf	77.9 (5.53)	73.8986 (12.7842)	High	NA
* calculated as methylation beta value * 100
** low ≤33% methylated; medium = 34-66% methylated; high ≥67% methylated
FPKM, fragments per kilo based of transcript per million mapped fragments; NA, not available

## Sheet: AddTable2
Additional Table 2 – Enrichtment analysis for the top 20 pathways associated with renin, aldosterone and ARR
N= number of genes in the KEGG term; DE = number of genes differentially methylated; P.DE = p value for over-representation of the KEGG term; FDR = false discovery rate
Aldosterone
KEGG pathway	Description	N	DE	P.DE	FDR
path:hsa04723	Retrograde endocannabinoid signaling	133	41	0.000474261	0.164569
path:hsa04726	Serotonergic synapse	108	33	0.00101043	0.17531
path:hsa00061	Fatty acid biosynthesis	16	8	0.00624055	0.545916
path:hsa04728	Dopaminergic synapse	128	38	0.00629298	0.545916
path:hsa04727	GABAergic synapse	84	27	0.00952055	0.596771
path:hsa05033	Nicotine addiction	36	14	0.0103188	0.596771
path:hsa04940	Type I diabetes mellitus	41	14	0.0299556	1
path:hsa04936	Alcoholic liver disease	128	29	0.0374436	1
path:hsa05415	Diabetic cardiomyopathy	178	38	0.055758	1
path:hsa04710	Circadian rhythm	30	10	0.0568828	1
path:hsa00780	Biotin metabolism	3	2	0.0688036	1
path:hsa04658	Th1 and Th2 cell differentiation	88	23	0.0827846	1
path:hsa04724	Glutamatergic synapse	113	30	0.0965558	1
path:hsa05412	Arrhythmogenic right ventricular cardiomyopathy	74	21	0.0976356	1
path:hsa04216	Ferroptosis	38	10	0.0996832	1
path:hsa04015	Rap1 signaling pathway	207	50	0.102491	1
path:hsa04730	Long-term depression	58	16	0.110458	1
path:hsa04722	Neurotrophin signaling pathway	114	28	0.11087	1
path:hsa04114	Oocyte meiosis	117	26	0.114125	1
path:hsa01212	Fatty acid metabolism	55	14	0.121467	1
path:hsa05143	African trypanosomiasis	36	8	0.138832	1
Renin
KEGG pathway	Description	N	DE	P.DE	FDR
path:hsa04392	Hippo signaling pathway - multiple species	28	13	0.00843742	1
path:hsa04612	Antigen processing and presentation	62	20	0.0209958	1
path:hsa05310	Asthma	27	10	0.0264202	1
path:hsa04728	Dopaminergic synapse	128	37	0.0278494	1
path:hsa04145	Phagosome	142	35	0.0335974	1
path:hsa04010	MAPK signaling pathway	283	73	0.0354177	1
path:hsa05033	Nicotine addiction	36	13	0.0425881	1
path:hsa04340	Hedgehog signaling pathway	55	18	0.0591867	1
path:hsa04727	GABAergic synapse	84	25	0.0651128	1
path:hsa05032	Morphine addiction	88	27	0.0723863	1
path:hsa05150	Staphylococcus aureus infection	88	17	0.0726285	1
path:hsa04070	Phosphatidylinositol signaling system	92	25	0.0770086	1
path:hsa04750	Inflammatory mediator regulation of TRP channels	97	27	0.0803469	1
path:hsa04510	Focal adhesion	193	51	0.0862623	1
path:hsa00515	Mannose type O-glycan biosynthesis	22	7	0.0882587	1
path:hsa05416	Viral myocarditis	55	17	0.0960643	1
path:hsa04713	Circadian entrainment	96	28	0.0969333	1
path:hsa00250	Alanine, aspartate and glutamate metabolism	36	10	0.0993521	1
path:hsa00510	N-Glycan biosynthesis	48	12	0.0994913	1
path:hsa00040	Pentose and glucuronate interconversions	31	7	0.108772	1
path:hsa03320	PPAR signaling pathway	72	16	0.112694	1
Aldosterone-to-renin-ratio
KEGG pathway	Description	N	DE	P.DE	FDR
path:hsa04350	TGF-beta signaling pathway	93	28	0.0150338	1
path:hsa04340	Hedgehog signaling pathway	55	19	0.0332354	1
path:hsa04068	FoxO signaling pathway	124	33	0.0414886	1
path:hsa04218	Cellular senescence	152	41	0.0499851	1
path:hsa05030	Cocaine addiction	47	16	0.0512008	1
path:hsa05210	Colorectal cancer	85	25	0.0543646	1
path:hsa04744	Phototransduction	27	8	0.0713408	1
path:hsa04064	NF-kappa B signaling pathway	95	23	0.0721866	1
path:hsa04152	AMPK signaling pathway	117	32	0.0857166	1
path:hsa05033	Nicotine addiction	36	12	0.0910806	1
path:hsa04390	Hippo signaling pathway	154	43	0.0995286	1
path:hsa00561	Glycerolipid metabolism	57	15	0.101696	1
path:hsa05416	Viral myocarditis	55	17	0.103684	1
path:hsa05034	Alcoholism	164	35	0.106755	1
path:hsa05031	Amphetamine addiction	66	19	0.10746	1
path:hsa05012	Parkinson disease	242	49	0.124028	1
path:hsa04144	Endocytosis	242	57	0.126049	1
path:hsa05214	Glioma	74	21	0.130434	1
path:hsa05223	Non-small cell lung cancer	71	21	0.131841	1
path:hsa00770	Pantothenate and CoA biosynthesis	21	6	0.138017	1
path:hsa02010	ABC transporters	43	11	0.149288	1

## Sheet: AddTable3
Additional Table 3 - Median methylation beta levels of differentially methylated positions, stratified by geographical location of residence
		Rural Ghana	Urban Ghana	Amsterdam	p	test
	n	24	32	12
Renin - DMP	cg02105843 (median [IQR])	0.90 [0.89, 0.91]	0.91 [0.90, 0.92]	0.91 [0.90, 0.92]	0.172	nonnorm
Aldosterone - DMPs	cg06215643 (median [IQR])	0.56 [0.52, 0.60]	0.58 [0.54, 0.61]	0.56 [0.54, 0.58]	0.538	nonnorm
	cg03123773 (median [IQR])	0.06 [0.04, 0.07]	0.05 [0.04, 0.07]	0.06 [0.03, 0.08]	0.788	nonnorm
	cg21178689 (median [IQR])	0.62 [0.58, 0.67]	0.64 [0.59, 0.68]	0.65 [0.59, 0.72]	0.838	nonnorm
	cg17876128 (median [IQR])	0.86 [0.85, 0.89]	0.87 [0.86, 0.89]	0.87 [0.85, 0.89]	0.669	nonnorm
	cg14771658 (median [IQR])	0.37 [0.33, 0.41]	0.38 [0.34, 0.40]	0.37 [0.34, 0.40]	0.996	nonnorm
	cg18784903 (median [IQR])	0.63 [0.61, 0.68]	0.66 [0.60, 0.69]	0.66 [0.59, 0.68]	0.795	nonnorm
	cg09869144 (median [IQR])	0.98 [0.98, 0.98]	0.98 [0.98, 0.98]	0.98 [0.98, 0.98]	0.892	nonnorm
	cg15627834 (median [IQR])	0.94 [0.93, 0.95]	0.94 [0.94, 0.94]	0.94 [0.93, 0.95]	0.964	nonnorm
	cg06124066 (median [IQR])	0.91 [0.90, 0.92]	0.90 [0.90, 0.93]	0.91 [0.90, 0.92]	0.918	nonnorm
	cg24500222 (median [IQR])	0.77 [0.73, 0.79]	0.77 [0.75, 0.79]	0.76 [0.74, 0.80]	0.777	nonnorm
ARR - DMP	cg15602420 (median [IQR])	0.76 [0.73, 0.78]	0.79 [0.76, 0.83]	0.79 [0.73, 0.82]	0.14	nonnorm
DMP, differentially methylated position; ARR, aldosterone-to-renin-ratio; IQR, interquartile range

## Sheet: AddFigure1
	Additional Figure 1 – Participants inclusion flow chart
	T2D, diabetes mellitus

## Sheet: AddFigure2
	Additional Figure 2 - QQ plots of bacon adjusted p-values for renin, aldosterone and ARR
	QQ plots for renin (A), aldosterone (B), aldosterone/renin-ratio (C )

## Sheet: AddFigure3
	Additional Figure 3 - Differentially Methylated Region (DMR) annotated to chromosome 6 (NFYA) associated with renin concentration
	The DMR consists of the CpGs sites in the red square. A 5kb region around the DMR is visualised
	Colour coding for Broad ChromHMM: dark green=transcription elongation; blue=insulator; orange=weak enhancer; brown=heterochromatin

## Sheet: AddFigure4
	Additional Figure 4 - Differentially Methylated Region (DMR) annotated to chromosome 6 (RNF39) associated with renin concentration
	The DMR consists of the CpGs sites in the red square. A 500 base region around the DMR is visualised
	Colour coding for Broad ChromHMM: blue=insulator; orange=weak enhancer; brown=heterochromatin

## Sheet: AddFigure5
	Additional Figure 5 - Differentially Methylated Reion (DMR) annotated to chromosome 6 (HLA-DRB1) associated with aldosterone concentration
	The DMR consists of the CpGs sites in the red square. A 2kb region around the DMR is visualised
	Colour coding for Broad ChromHMM: light green=transcriptional transition; dark green=transcriptional elnogation; blue=insulator; pink=weak promotor; yellow=weak enhancer; red=active promotor
